# Supplementary material for: Genomic characterization and SNP analysis connect respiratory infections caused by Mycobacterium intracellulare with a pool facility
Source: Microb Genom. 2025 Dec 1;11(12):001577. doi: 10.1099/mgen.0.001577 (PMC12668604; doi:10.1099/mgen.0.001577)
Supplement: Uncited Table S1. [file mgen-11-01577-s001.xlsx]

## Sheet: Sheet1
Sample ID	Study Alias	BioSample Accession	Context	Collection Date	Read number	Species ID
1825602217	48F1	SAMN44053086	Outbreak	2018-09-13	3720166	Mycobacterium intracellulare
1825703911	48F2	SAMN44053087	Outbreak	2018-09-14	2893888	Mycobacterium intracellulare
1826811947	S0A1	SAMN44053088	Outbreak	2018-09-28	3241726	Mycobacterium intracellulare
1826811954	S0A2	SAMN44053089	Outbreak	2018-09-28	2998512	Mycobacterium intracellulare
1826811956	S0B2	SAMN44053090	Outbreak	2018-09-28	2848594	Mycobacterium intracellulare
1826811962	S0B1	SAMN44053091	Outbreak	2018-09-28	4174330	Mycobacterium intracellulare
1826811965	S0C	SAMN44053092	Outbreak	2018-09-28	3223442	Mycobacterium intracellulare
1828112128	S1A2	SAMN44053093	Outbreak	2018-10-08	3395262	Mycobacterium intracellulare
1828112133	S1B1	SAMN44053094	Outbreak	2018-10-08	3824174	Mycobacterium intracellulare
1828112140	S1B2	SAMN44053095	Outbreak	2018-10-08	3211634	Mycobacterium intracellulare
1828112156	S1C	SAMN44053096	Outbreak	2018-10-08	4357384	Mycobacterium intracellulare
1828511352	90F1	SAMN44053097	Outbreak	2018-10-12	2617140	Mycobacterium intracellulare
1829007488	72M1	SAMN44053098	Outbreak	2018-10-17	3406150	Mycobacterium intracellulare
1829513115	64F1	SAMN44053099	Outbreak	2018-10-26	2799928	Mycobacterium intracellulare
1832412235	S2A1	SAMN44053100	Outbreak	2018-11-22	5681268	Mycobacterium intracellulare
1900712687	S3B1	SAMN44053101	Outbreak	2019-01-09	8049148	Mycobacterium intracellulare
1906612072	S4A1	SAMN44053102	Outbreak	2019-03-07	5271864	Mycobacterium intracellulare
1906612080	S4B1	SAMN44053103	Outbreak	2019-03-07	5103120	Mycobacterium intracellulare
1906612084	S4B2	SAMN44053104	Outbreak	2019-03-07	4053694	Mycobacterium intracellulare
1908812888	N/A	SAMN44053105	Jurisdiction M. intracellulare surveillance	2019	4088888	Mycobacterium intracellulare
1920505969	N/A	SAMN44053106	Jurisdiction M. intracellulare surveillance	2019	3094944	Mycobacterium intracellulare
1922011174	N/A	SAMN44053107	Jurisdiction M. intracellulare surveillance	2019	4455902	Mycobacterium intracellulare
1922011179	N/A	SAMN44053108	Jurisdiction M. intracellulare surveillance	2019	3818220	Mycobacterium intracellulare
1930804827	N/A	SAMN44053109	Jurisdiction M. intracellulare surveillance	2019	4357214	Mycobacterium intracellulare
3034626	N/A	SAMN44053110	Jurisdiction M. intracellulare surveillance	2016	6046566	Mycobacterium intracellulare
42025808	N/A	SAMN44053111	Jurisdiction M. intracellulare surveillance	2016	3914602	Mycobacterium intracellulare
45504029	N/A	SAMN44053112	Jurisdiction M. intracellulare surveillance	2016	4437474	Mycobacterium intracellulare
46992413	N/A	SAMN44053113	Jurisdiction M. intracellulare surveillance	2016	3935092	Mycobacterium intracellulare
47326514	N/A	SAMN44053114	Jurisdiction M. intracellulare surveillance	2016	4699434	Mycobacterium intracellulare
47409791	N/A	SAMN44053115	Jurisdiction M. intracellulare surveillance	2016	4410008	Mycobacterium intracellulare
47929662	N/A	SAMN44053116	Jurisdiction M. intracellulare surveillance	2016	4286246	Mycobacterium intracellulare
48349545	N/A	SAMN44053117	Jurisdiction M. intracellulare surveillance	2016	3015182	Mycobacterium intracellulare
48639813	N/A	SAMN44053118	Jurisdiction M. intracellulare surveillance	2016	3650296	Mycobacterium intracellulare
90145260	N/A	SAMN44053119	Jurisdiction M. intracellulare surveillance	2016	4103886	Mycobacterium intracellulare
90146557	N/A	SAMN44053120	Jurisdiction M. intracellulare surveillance	2016	3638430	Mycobacterium intracellulare
90146679	N/A	SAMN44053121	Jurisdiction M. intracellulare surveillance	2016	3525034	Mycobacterium intracellulare
90229478	N/A	SAMN44053122	Jurisdiction M. intracellulare surveillance	2016	3221912	Mycobacterium intracellulare
90243975	N/A	SAMN44053123	Jurisdiction M. intracellulare surveillance	2016	3907354	Mycobacterium intracellulare
90296102	N/A	SAMN44053124	Jurisdiction M. intracellulare surveillance	2017	5441080	Mycobacterium intracellulare
91662890	N/A	SAMN44053125	Jurisdiction M. intracellulare surveillance	2016	4208634	Mycobacterium intracellulare
93973723	N/A	SAMN44053126	Jurisdiction M. intracellulare surveillance	2016	3932814	Mycobacterium intracellulare
93973848	N/A	SAMN44053127	Jurisdiction M. intracellulare surveillance	2016	3763990	Mycobacterium intracellulare
93979224	N/A	SAMN44053128	Jurisdiction M. intracellulare surveillance	2016	3499682	Mycobacterium intracellulare
99185518	N/A	SAMN44053129	Jurisdiction M. intracellulare surveillance	2016	3994086	Mycobacterium intracellulare
99244058	N/A	SAMN44053130	Jurisdiction M. intracellulare surveillance	2016	3545696	Mycobacterium intracellulare
Mycobacterium_avium_09_5983_uid216940	N/A	SAMN02470585	International MAC representative	N/A	N/A	Mycobacterium avium
Mycobacterium_avium_104_uid88	N/A	SAMN02603981	International MAC representative	N/A	N/A	Mycobacterium avium
Mycobacterium_avium_paratuberculosis_Pt164_uid66653	N/A	SAMN00222099	International MAC representative	N/A	N/A	Mycobacterium avium subsp. paratuberculosis
Mycobacterium_avium_paratuberculosis_uid91	N/A	SAMN02604086	International MAC representative	N/A	N/A	Mycobacterium avium subsp. paratuberculosis
Mycobacterium_avium_silvaticum_ATCC_49884_uid219418	N/A	SAMN02470590	International MAC representative	N/A	N/A	Mycobacterium avium subsp. silvaticum
Mycobacterium_chimaera_AH16	N/A	SAMN04032872	International MAC representative	N/A	N/A	Mycobacterium chimaera
Mycobacterium_chimaera_CDC_2015-22-71	N/A	SAMN05824346	International MAC representative	N/A	N/A	Mycobacterium chimaera
Mycobacterium_chimaera_DSM_44623	N/A	SAMN01174703	International MAC representative	N/A	N/A	Mycobacterium chimaera
Mycobacterium_chimaera_FLAC0070	N/A	SAMN07528780	International MAC representative	N/A	N/A	Mycobacterium chimaera
Mycobacterium_chimaera_SJ42	N/A	SAMN07274465	International MAC representative	N/A	N/A	Mycobacterium chimaera
Mycobacterium_chimaera_ZUERICH-1	N/A	SAMN04525300	International MAC representative	N/A	N/A	Mycobacterium chimaera
Mycobacterium_chimaera_ZUERICH-2	N/A	SAMN04526974	International MAC representative	N/A	N/A	Mycobacterium chimaera
Mycobacterium_indicus_pranii_uid33469	N/A	SAMN02603610	International MAC representative	N/A	N/A	Mycobacterium indicus subsp. pranii
Mycobacterium_intracellulare_1956_uid191795	N/A	SAMN02641611	International MAC representative	N/A	N/A	Mycobacterium intracellulare
Mycobacterium_intracellulare_ATCC_13950_uid27955	N/A	SAMN02470538	International MAC representative	N/A	N/A	Mycobacterium intracellulare
Mycobacterium_intracellulare_ATCC_13950_uid82157	N/A	SAMN02603186	International MAC representative	N/A	N/A	Mycobacterium intracellulare
Mycobacterium_intracellulare_M_i_198_uid173913	N/A	SAMD00036621	International MAC representative	N/A	N/A	Mycobacterium intracellulare
Mycobacterium_intracellulare_MOTT_02_uid82153	N/A	SAMN02603184	International MAC representative	N/A	N/A	Mycobacterium intracellulare
Mycobacterium_intracellulare_MOTT_64_uid82155	N/A	SAMN02603185	International MAC representative	N/A	N/A	Mycobacterium intracellulare
Mycobacterium_yongonense_05_1390_uid82265	N/A	SAMN02603187	International MAC representative	N/A	N/A	Mycobacterium yongonense
